# Supplementary material for: Tuberculosis healthcare service disruptions during the COVID-19 pandemic in Brazil, India and South Africa: A model-based analysis of country-level data
Source: PLOS Glob Public Health. 2025 Jan 7;5(1):e0003309. doi: 10.1371/journal.pgph.0003309 (PMC11706508; doi:10.1371/journal.pgph.0003309)
Supplement: S1 Data — (XLSX) [file pgph.0003309.s006.xlsx]

## Sheet: Minimaldata
		Number of TB tests conducted			Percentage positive test results			Number initiated TB treatment
Year	Month	Brazil	India	South Africa	Brazil	India	South Africa	Brazil	India	South Africa
2017	Jan	10862		166315	13.19		11.37	7300	130075
	Feb	20176		176019	12.34		9.19	6630	131342
	Mar	33348		228961	10.77		7.89	8434	159318
	April	24784		147993	11.82		9.28	6559	141956
	May	29101		194741	11.32		8.78	7841	141503
	June	29486		182637	10.31		8.69	7166	129568
	July	30346		170660	12.55		8.97	7041	123781
	Aug	32441		218369	9.98		9.31	7883	115556
	Sept	27369		210257	10.76		9.32	7218	110815
	Oct	28241		196212	11.58		10.11	7581	107219
	Nov	30579		183529	10.56		10.65	7213	112463
	Dec	24188		120803	12.35		12.82	6797	110831
2018	Jan	26712	3138458	162946	13.27	9.2	13.34	7734	126064	16572
	Feb	24372		164247	12.58		11.41	6653	129103	14634
	Mar	37020		191731	10.46		10.32	7750	150304	14697
	April	35167	3138458	165801	10.71	9.2	11.36	7913	175725	14742
	May	33559		190086	10.6		11.02	7672	196286	15905
	June	32684		187610	10.11		10.65	7510	180347	15355
	July	31084	3138458	195061	10.51	9.2	11.64	7943	174760	16972
	Aug	38900		226007	10.77		10.67	8689	161165	18904
	Sept	35065		206745	11.2		10.55	7499	161390	17359
	Oct	39428	3138458	212892	11.42	9.2	11.78	8501	170287	21433
	Nov	36536		182796	10.21		11.63	7520	152581	18973
	Dec	27601		115229	12.04		13.72	6756	158431	14116
2019	Jan	30838	3438818	164233	12.98	8.21	13.63	8124	186064	20528
	Feb	31989		175002	11.83		10.75	7534	183629	18249
	Mar	36658		201297	10.36		9.61	7454	201745	17661
	April	40430	3159529	160025	10.21	10.07	10.74	8047	210473	16732
	May	40884		198019	10.27		10.06	8168	212930	18601
	June	36003		182151	10.07		9.5	7155	194909	16464
	July	36518	3455946	198692	10.61	8.47	10.58	8195	203358	19818
	Aug	37608		209872	10.93		9.99	8004	179419	19551
	Sept	43616		188397	9.51		10.51	7968	184719	18980
	Oct	35719	3581069	206682	10.45	7.73	10.85	8407	177047	21689
	Nov	27691		177554	12.03		10.69	7429	183599	18334
	Dec	27932		115140	12.97		12.68	7054	169742	14312
2020	Jan	36705	3612548	167421	13.35	7.83	12.54	8508	188207	20340
	Feb	30337		180532	12.63		9.87	7257	203101	17613
	Mar	41766		220532	10.83		8.22	8422	159983	18621
	April	24446	1433031	107924	13.42	11.76	11.69	6054	80130	13106
	May	22800		97430	13.11		11.47	5510	115794	11235
	June	24644		98974	14.29		10.74	6309	151188	10136
	July	28781	1534352	108585	14.03	10.78	10.65	6925	135285	10837
	Aug	28411		92078	14.77		12.43	6905	116607	11683
	Sept	38850		133889	11.28		11.67	7362	134620	14578
	Oct	30025	2962101	170025	14.49	6.8	10.25	7351	143627	16317
	Nov	29237		161537	13.63		9.76	6970	135244	15293
	Dec	23775		142038	14.53		9.81	6517	166904	13076
2021	Jan	26230	2844225	124712	16.31	14.34	10.83	6737	176365	13144
	Feb	26293		121757	14.07		10.8	6610	181459	12854
	Mar	39826		181417	10.64		8.78	7422	194977	15575
	April	30476	1648029	152310	12.45	30.96	9.65	6839	129236	14335
	May	30348		167795	12.19		8.67	6830	89500	14617
	June	31015		172132	14.34		8.1	7182	168892	13719
	July	32914	2950477	157926	13.55	25.39	8.85	7607	198838	13156
	Aug	37231		178560	12.77		8.95	8186	191363	15076
	Sept	43806		182782	12.4		9.72	8210	198959	16795
	Oct	35350	3443778	190694	13.22	28.77	9.46	7773	181465	17799
	Nov	36703		212697	13		9.03	8071	168630	18229
	Dec	37388		161077	12.12		9.76	7873	179426	14312
2022	Jan	48527	3437372	175314	11.61	11.41	11.17	7773	156991
	Feb	31751		188567	14.32		8.88	8029	181007
	Mar	54086		251968	10.62		7.23	9297	220185
	April	38357	4623263	180531	12.65	10.56	8.03	7987	211699
	May	45350		242241	11.32		7.51	8657	213782
	June	44263		213193	11.12		7.93	7912	215172
	July	47701	4679408		10.97	8.7		8399	200538
	Aug	53347			10.74			9170	188996
	Sept	55077			9.86			8372	196108
	Oct	42294	5074283		13.15	7.73		8196	163340
	Nov	43954			11.89			7603	184312
	Dec	35999			13.39			7513	180581
