# Supplementary material for: Tuberculosis healthcare service disruptions during the COVID-19 pandemic in Brazil, India and South Africa: A model-based analysis of country-level data
Source: PLOS Glob Public Health. 2025 Jan 7;5(1):e0003309. doi: 10.1371/journal.pgph.0003309 (PMC11706508; doi:10.1371/journal.pgph.0003309)
Supplement: S2 Data — (XLSX) [file pgph.0003309.s007.xlsx]

## Sheet: Minimaldata
		Percentage unfavourable outcomes			Percentage death on TB treatment			Percentage treatment failure			Percentage loss to follow-up
Year	Month	Brazil	India	South Africa	Brazil	India	South Africa	Brazil	India	South Africa	Brazil	India	South Africa
2017	Jan	24.1002	10.1852		9.47608	4.33674		0.0607441	1.14854		14.5634	4.69991
	Feb	22.7288	10.3861		8.95124	4.406		0.1169	1.09076		13.6607	4.88934
	Mar	21.9297	10.5986		7.91078	4.36413		0.0778109	1.08038		13.9411	5.1541
	April	23.8426	10.3072		9.34373	4.33523		0.118704	1.06537		14.3802	4.90665
	May	23.5137	10.3042		8.57344	4.23877		0.0421644	1.09568		14.8981	4.96972
	June	24.3247	10.2223		9.82198	4.10328		0.0613874	1.05112		14.4414	5.0679
	July	24.9214	10.4642		9.45946	4.04356		0.0942803	1.08898		15.3677	5.33163
	Aug	24.7413	10.7022		9.27273	4.34658		0.0839161	1.07326		15.3846	5.28234
	Sept	24.1812	10.6317		9.02969	4.33005		0.0612182	1.13267		15.0903	5.16899
	Oct	23.4448	10.6019		8.74413	4.53152		0.0293427	1.00481		14.6714	5.06557
	Nov	23.7325	10.933		7.99815	4.78125		0.0462321	0.964152		15.6881	5.18761
	Dec	22.9665	10.9024		8.62894	4.84986		0.0659957	0.883357		14.2716	5.16917
2018	Jan	25.1139	10.7988	18.7669	9.21128	4.87402	6.82089	0.0142369	0.868337	0.623036	15.8884	5.0564	9.74645
	Feb	24.5436	10.7227	18.3872	9.64155	4.91273	6.99538	0.0829738	0.852988	0.53437	14.8191	4.95699	9.24217
	Mar	24.2972	10.3388	18.7009	8.47676	4.63248	6.93722	0.100402	0.850468	0.592718	15.72	4.85585	9.7738
	April	23.6328	10.1003	19.796	8.27288	4.47103	7.32107	0.0697545	0.80162	0.710253	15.2902	4.82764	10.3503
	May	23.5522	10.0904	19.0648	8.55008	4.33704	7.16911	0.0862193	0.777713	0.503194	14.9159	4.97564	10.2165
	June	24.4003	10.1055	19.459	9.06549	4.26525	7.2811	0.0883002	0.757735	0.50717	15.2465	5.08248	10.3183
	July	24.8387	10.0235	20.4047	8.58345	4.14561	7.72997	0.126227	0.777377	0.603819	16.129	5.10048	10.4281
	Aug	25.3792	10.1757	19.6203	9.0631	4.34672	7.04416	0.0764818	0.706351	0.603923	16.2396	5.12267	10.5324
	Sept	24.4019	10.4418	20.2071	8.44797	4.50901	7.41901	0.0747608	0.709944	0.573553	15.8792	5.22283	10.8125
	Oct	24.3494	10.1996	20.091	8.3693	4.65782	7.19601	0.0915392	0.745716	0.62593	15.8886	4.79608	10.7021
	Nov	23.7517	10.5005	19.4494	8.35679	4.78779	6.78679	0.103719	0.738735	0.685686	15.2912	4.97401	10.4104
	Dec	24.8347	10.782	19.3241	9.49074	4.94168	7.3161	0.115741	0.75031	0.629556	15.2282	5.09003	9.86746
2019	Jan	24.446	10.3765	19.8583	8.15772	5.14198	7.73034	0.0407886	0.783873	0.793953	16.2475	4.45062	10.0076
	Feb	23.3789	10.0066	20.4251	8.61638	4.94057	7.48991	0.102926	0.766146	0.936239	14.6596	4.29987	10.5784
	Mar	25.1344	9.79389	19.8194	9.319	4.77456	7.53891	0.0597372	0.755818	0.73118	15.7557	4.26351	10.2365
	April	24.26	9.62949	20.0357	8.90733	4.67659	7.66805	0.0829876	0.697654	0.791196	15.2697	4.25525	10.0595
	May	26.1153	9.59525	20.4674	8.6099	4.62831	8.01249	0.0680087	0.722092	0.592321	17.4374	4.24485	10.0695
	June	25.9635	9.81644	20.087	8.98736	4.69477	7.83269	0.187237	0.733725	0.783881	16.7889	4.38794	9.62704
	July	25.6015	9.93361	20.8982	8.77217	4.93574	7.73342	0.123745	0.728064	0.873542	16.7056	4.2698	10.2821
	Aug	25.2877	10.1249	20.0711	8.27954	5.19757	7.41031	0.126298	0.73659	0.810585	16.8818	4.19074	10.0669
	Sept	25.3367	9.9518	20.7656	8.39359	5.21008	7.64034	0.0992485	0.645925	0.659482	16.8439	4.09579	10.3426
	Oct	25.8827	10.1	20.3777	9.07504	5.3491	6.80678	0.0134246	0.555998	0.700559	16.7942	4.19493	10.835
	Nov	25.8537	9.8982	19.661	8.96341	5.56853	7.01016	0.106707	0.603858	0.712802	16.7835	3.72581	10.0746
	Dec	25.3772	9.95007	19.0857	9.03692	5.51696	6.91819	0.128411	0.612717	0.599101	16.2119	3.8204	9.77106
2020	Jan	27.0532	10.0363	19.2573	9.71209	5.88066	7.16315	0.0796073	0.59342	0.750812	17.2615	3.56221	9.45617
	Feb	25.5735	9.78135	19.4964	9.22195	5.44763	7.20085	0.0619963	0.566275	0.782445	16.2895	3.76744	9.68349
	Mar	26.0996	9.46788	19.5864	9.15474	5.50736	7.0612	0.0397456	0.578318	0.694911	16.9051	3.3822	9.90809
	April	28.0037	10.3328	23.058	10.4178	6.33578	8.72808	0.0557103	0.643736	0.912481	17.5302	3.35327	11.3465
	May	27.4082	10.0044	22.4901	10.102	5.8466	9.1161	0.102041	0.671444	0.932853	17.2041	3.48638	10.6401
	June	28.7513	9.48333	22.7035	10.6333	5.443	9.70814	0.0719683	0.65517	0.78853	18.0461	3.38516	10.169
	July	28.5527	9.55821	22.7609	9.68694	5.42478	9.00451	0.114735	0.633095	0.883172	18.751	3.50033	10.3485
	Aug	28.2178	9.69148	22.9435	9.65347	5.59388	9.00836	0.0660066	0.679072	0.970961	18.4983	3.41853	10.4558
	Sept	28.7548	9.55532	21.605	9.96133	5.34424	8.05355	0.0773395	0.673247	0.808934	18.7162	3.53783	10.4446
	Oct	28.3248	9.46858	23.0443	9.65936	5.42488	8.21495	0.0777726	0.622219	0.803497	18.5876	3.42148	11.5061
	Nov	28.9647	9.65684	22.2536	9.82526	5.83757	7.69548	0.148368	0.563335	0.943007	18.9911	3.25594	10.7448
	Dec	27.0734	9.53281	22.1534	9.84969	5.8209	8.24996	0.0884173	0.628489	0.738447	17.1353	3.08342	10.0206
2021	Jan	28.1346	9.75865		10.6184	6.0265		0.135916	0.604118		17.3802	3.12803
	Feb	28.3429	9.79346		9.70266	5.96846		0.139106	0.637593		18.5011	3.18741
	Mar	28.1686	9.51054		9.9938	5.66737		0.0774713	0.611887		18.0973	3.23128
	April	29.0918	9.14015		10.8607	5.35233		0.084717	0.572341		18.1464	3.21548
	May	28.1144	8.61129		11.1713	4.91716		0.0338524	0.608097		16.9093	3.08603
	June	29.0933	8.85023		10.8938	5.08955		0.0969775	0.655975		18.1025	3.10471
	July	29.3045	8.53195		10.8346	5.062		0.0618238	0.595861		18.408	2.87409
	Aug	29.62	8.63021		9.97969	5.13618		0.101538	0.618011		19.5387	2.87602
	Sept	29.1919	8.41185		9.76912	5.02127		0.0721501	0.586983		19.3506	2.8036
	Oct	30.6167	8.2302		10.722	5.00565		0.0464828	0.613381		19.8482	2.61117
	Nov	29.6617	8.22225		10.4233	5.09819		0.0910332	0.578327		19.1473	2.54574
	Dec	30.3266	8.38434		11.0019	5.16897		0.0951173	0.602305		19.2295	2.61307
2022	Jan		7.9304			4.93707			0.608071			2.38526
	Feb		8.17593			5.09969			0.570308			2.50593
	Mar		7.89923			4.71083			0.5605			2.6279
	April		7.6689			4.53006			0.548412			2.59043
	May		7.32832			4.44132			0.52917			2.35783
	June		7.06947			4.19832			0.533097			2.33806
	July		7.24352			4.37075			0.507116			2.36565
	Aug		7.45523			4.75811			0.521987			2.17514
	Sept		7.80537			4.82615			0.689207			2.29002
	Oct		7.83984			5.19621			0.546375			2.09726
	Nov		8.25522			5.52345			0.525949			2.20582
	Dec		8.64354			5.84129			0.571636			2.23062
